# Supplementary material for: Membrane Permeability and Aqueous Stability Study of Linear and Cyclic Diarylheptanoids from Corylus maxima
Source: Pharmaceutics. 2022 Jun 12;14(6):1250. doi: 10.3390/pharmaceutics14061250 (PMC9231376; doi:10.3390/pharmaceutics14061250)
Supplement: Supplementary file 1 [file pharmaceutics-14-01250-s001.zip]

Archive with 1 entries (1 files):
- pharmaceutics-1757620-supplementary.pdf
